# Supplementary material for: Space-Time Clustering Characteristics of Tuberculosis in Khyber Pakhtunkhwa Province, Pakistan, 2015–2019
Source: Int J Environ Res Public Health. 2020 Feb 21;17(4):1413. doi: 10.3390/ijerph17041413 (PMC7068355; doi:10.3390/ijerph17041413)
Supplement: Supplementary file 1 [file ijerph-17-01413-s001.zip]

Archive with 1 entries (1 files):
- ijerph-676147-supplementary.xlsx
