# Supplementary material for: Space-Time Clustering Characteristics of Tuberculosis in Khyber Pakhtunkhwa Province, Pakistan, 2015–2019
Source: Int J Environ Res Public Health. 2020 Feb 21;17(4):1413. doi: 10.3390/ijerph17041413 (PMC7068355; doi:10.3390/ijerph17041413)
Supplement: Supplementary file 1 [file ijerph-17-01413-s001.zip › ijerph-676147-supplementary.xlsx]

## Sheet: Sheet1
	Reported TB cases in Khyber Pakhtunkhwa province, Pakistan (2015-2019)
NO	No.	Districts	Time-points/quarters
			Q1-2015	Q2-2015	Q3-2015	Q4-2015	Q1-2016	Q2-2016	Q3-2016	Q4-2016	Q1-2017	Q2-2017	Q3-2017	Q4-2017	Q1-2018	Q2-2018	Q3-2018	Q4-2018	Q1-2019
1		ABBOTABAD	112	253	162	42	12	216	212	257	134	30	52	391	200	38	20	13	57
2		BANNU	557	572	671	635	588	613	379	480	393	483	555	599	684	567	490	469	327
3		BATTAGRAM	97	212	74	133	52	178	97	123	91	87	117	86	121	1001	218	139	133
4		BUNER	127	179	180	127	143	210	153	148	144	195	148	157	166	188	169	145	157
5		CHARSADDA	32	275	291	505	160	237	230	300	264	151	240	210	164	196	322	224	265
6		CHITRAL	91	183	163	142	162	174	138	96	97	116	134	143	131	182	189	103	120
7		D. I. KHAN	26	47	31	38	25	7	32	53	14	81	60	76	48	46	33	13	29
8		DIR LOWER	194	239	332	130	231	276	200	333	260	259	306	357	351	346	190	266	219
9		DIR UPPER	48	129	133	144	106	131	151	88	10686	104	139	96	93	66	129	98	90
10		HANGU	74	276	247	425	367	273	383	245	184	142	104	169	213	167	124	130	125
11		HARIPUR	160	391	360	470	261	325	200	347	276	309	279	205	245	253	239	209	261
12		KARAK	3	27	9	33	73	97	143	110	96	114	112	136	114	112	124	114	107
13		KOHAT	270	306	248	198	301	306	269	187	237	226	248	247	263	257	284	303	555
14		KOHISTAN	35	112	33	62	69	34	61	22	147	0	53	105	95	69	89	36	0
15		LAKKI MARWAT	170	132	491	145	207	139	204	121	104	183	114	143	311	250	161	86	147
16		MALAKAND	64	87	167	100	82	121	50	56	52	43	5	10	69	18	27	0	58
17		MANSEHRA	240	415	384	487	362	518	566	426	388	256	547	250	366	349	259	292	236
18		MARDAN	692	750	551	862	626	1107	234	404	433	364	308	205	258	367	255	229	94
19		NOSHERA	98	378	534	516	565	467	533	326	259	71	394	119	66	156	94	80	59
20		PESHAWAR	205	213	241	240	161	195	111	127	196	123	148	123	96	206	152	141	137
21		SAWABI	53	173	217	71	175	193	154	48	119	414	21	25	79	73	123	108	56
22		SHANGLA	75	335	243	449	347	355	402	357	298	173	217	291	199	256	276	332	210
23		SWAT	2439	2738	3868	3361	698	1135	935	565	384	571	905	1193	1028	1257	1811	1359	994
24		TANK	41	99	180	140	146	143	139	140	151	140	137	145	160	106	150	157	160
25		TOOR GHAR	0	0	46	80	7	9	16	18	0	0	2	0	0	0	0	0	0
	Population data in Khyber Pakhtunkhwa province, Pakistan (2015-2019)
	No.	Districts	Years
			2015	2016	2017	2018	2019
	1	ABBOTABAD	1120000	1435107	1332912	1332912	1332912
	2	BANNU	1010861	1101046	1167892	1167892	1167892
	3	BATTAGRAM	422000	500731	476612	476612	476612
	4	BUNER	838000	824641	897319	897319	897319
	5	CHARSADDA	1493000	1666013	1616198	1616198	1616198
	6	CHITRAL	444000	519326	447362	447362	447362
	7	D. I. KHAN	1308000	1390015	1627132	1627132	1627132
	8	DIR LOWER	1124000	1169459	1435917	1435917	1435917
	9	DIR UPPER	828000	938401	946421	946421	946421
	10	HANGU	482000	512547	518798	518798	518798
	11	HARIPUR	924000	1128034	1003031	1003031	1003031
	12	KARAK	661000	702012	706299	706299	706299
	13	KOHAT	862000	916868	993874	993874	993874
	14	KOHISTAN	478000	770086	784711	784711	784711
	15	LAKKI MARWAT	742000	798530	876182	876182	876182
	16	MALAKAND	703000	737040	720295	720295	720295
	17	MANSEHRA	1582000	1575617	1556460	1556460	1556460
	18	MARDAN	2168000	2379335	2373061	2373061	2373061
	19	NOSHERA	1280000	1424852	1518540	1518540	1518540
	20	PESHAWAR	3219000	3290294	4269079	4269079	4269079
	21	SAWABI	1515000	1673249	1624616	1624616	1624616
	22	SHANGLA	667000	708151	757810	757810	757810
	23	SWAT	1956000	2049350	2309570	2309570	2309570
	24	TANK	359000	388190	391885	391885	391885
	25	TOOR GHAR	262407	284656	171395	171395	171395
